# Supplementary material for: Termite Fungus Comb Polysaccharides Alleviate Hyperglycemia and Hyperlipidemia in Type 2 Diabetic Mice by Regulating Hepatic Glucose/Lipid Metabolism and the Gut Microbiota
Source: Int J Mol Sci. 2024 Jul 6;25(13):7430. doi: 10.3390/ijms25137430 (PMC11242180; doi:10.3390/ijms25137430)
Supplement: Supplementary file 1 [file ijms-25-07430-s001.zip]

Archive with 1 entries (1 files):
- ijms-3074331-supplementary.pdf
